# Supplementary material for: Lactose Permease Scrambles Phospholipids
Source: Biology (Basel). 2023 Oct 25;12(11):1367. doi: 10.3390/biology12111367 (PMC10669175; doi:10.3390/biology12111367)
Supplement: Supplementary file 1 [file biology-12-01367-s001.zip]

Archive with 1 entries (1 files):
- biology-2618473-supplementary.pdf
